# Supplementary material for: Scoping Review on Ethical Considerations in Research on the Work–Family Interaction Process
Source: Nurs Rep. 2025 Jan 23;15(2):31. doi: 10.3390/nursrep15020031 (PMC11858052; doi:10.3390/nursrep15020031)
Supplement: Supplementary file 1 [file nursrep-15-00031-s001.zip]

Archive with 1 entries (1 files):
- nursrep-3284148-supplementary.pdf
